# Supplementary material for: Clinically Relevant Prenatal Ultrasound Diagnosis of Umbilical Cord Pathology
Source: Diagnostics (Basel). 2022 Jan 19;12(2):236. doi: 10.3390/diagnostics12020236 (PMC8871173; doi:10.3390/diagnostics12020236)
Supplement: Supplementary file 1 [file diagnostics-12-00236-s001.zip]

Archive with 2 entries (2 files):
- NOD_26.avi
- Supplementary Files-4-final2.pdf
